# Supplementary material for: Association between habitual use of coping strategies and posttraumatic stress symptoms in a non-clinical sample of college students: A Bayesian approach
Source: PLoS One. 2020 Feb 6;15(2):e0228661. doi: 10.1371/journal.pone.0228661 (PMC7004336; doi:10.1371/journal.pone.0228661)
Supplement: S1 File — This file contains the Brief COPE and PCL-C scores for each participant used in the analyses. (CSV) [file pone.0228661.s001.csv]

subjects	age	course	gender	gender_coded	ac	pl	is	es	re	pr	sb	at	vt	dn	sd	bd	su	hu	problem	emotion	dysfunctional	pcl_c	b_criterion	c_criterion	d_criterion	time_of_trauma
h003	21	psychology	female	1	7	8	7	8	8	5	7	6	7	4	7	1	0	1	22	28	26	51	20	19	12	> 1 month
h004	23	engineering	female	1	8	6	4	6	7	8	8	4	6	6	4	4	0	4	18	29	28	49	15	15	19	> 1 month
h007	28	nursing	female	1	8	8	7	1	8	8	6	7	2	0	4	0	0	8	23	32	12	26	6	11	9	> 1 month
h009	26	nursing	female	1	7	7	4	7	7	7	5	4	3	1	4	0	0	3	18	28	13	37	13	18	6	> 1 month
h010	20	nursing	female	1	7	7	6	6	7	8	6	7	7	4	7	7	0	2	20	30	31	62	18	23	21	> 1 month
h011	23	nursing	female	1	6	8	5	7	8	6	4	5	5	3	6	0	0	6	19	32	18	23	8	9	6	> 1 month
h017	24	engineering	male	0	8	8	6	4	7	6	8	5	2	4	5	0	0	5	22	27	19	24	9	8	7	> 1 month
h020	27	nursing	female	1	7	7	3	8	8	7	6	5	8	2	5	0	0	1	17	29	21	35	12	11	12	> 1 month
h022	19	psychology	female	1	5	6	3	4	6	2	5	5	2	1	6	2	0	2	14	19	16	24	8	10	6	> 1 month
h025	22	psychology	female	1	6	7	7	7	8	6	5	6	4	0	7	2	2	7	20	34	20	45	10	22	13	> 1 month
h030	22	psychology	male	0	5	7	6	4	4	8	4	6	2	0	2	1	0	3	18	25	9	27	6	10	11	> 1 month
h032	20	nursing	female	1	8	8	0	1	8	8	7	1	3	0	6	0	0	3	16	21	16	25	6	9	10	> 1 month
h033	20	nursing	male	0	3	3	7	8	4	1	8	2	4	1	4	2	0	0	13	15	19	71	23	30	18	> 1 month
h035	24	nursing	female	1	4	7	6	0	0	4	8	5	2	3	5	4	4	1	17	10	26	66	25	23	18	> 1 month
h039	28	psychology	female	1	6	7	6	6	8	8	4	6	4	2	5	3	0	1	19	29	18	17	5	7	5	> 1 month
h040	20	nursing	female	1	6	8	2	2	0	4	7	3	5	2	8	0	2	4	16	13	24	61	18	26	17	> 1 month
h041	18	nursing	female	1	6	7	2	5	2	6	7	4	5	6	3	1	6	2	15	19	28	56	15	25	16	> 1 month
h042	25	nursing	male	0	8	8	8	8	8	8	6	8	0	0	4	0	0	8	24	40	10	17	5	7	5	> 1 month
h047	27	na	male	0	5	7	5	0	5	4	8	3	8	7	4	2	0	0	17	12	29	58	17	22	19	> 1 month
h058	23	nursing	male	0	7	8	3	4	0	6	7	4	4	4	3	2	4	8	18	22	24	52	16	19	17	> 1 month
h061	22	computer science	male	0	7	7	8	5	8	3	6	5	6	4	7	1	0	3	22	24	24	30	9	10	11	> 1 month
h062	21	nursing	female	1	6	8	3	4	6	4	5	4	3	4	4	0	0	2	17	20	16	39	12	20	7	> 1 month
h070	22	nursing	female	1	6	6	4	6	8	7	4	5	3	3	5	4	0	6	16	32	19	43	11	21	11	> 1 month
h071	27	psychology	female	1	7	7	4	8	3	8	5	6	4	0	3	0	0	5	18	30	12	27	8	10	9	> 1 month
h072	21	nursing	female	1	8	8	8	7	8	5	8	8	8	4	8	0	0	0	24	28	28	77	25	27	25	> 1 month
h074	23	nursing	male	0	6	6	5	8	8	8	7	6	2	3	6	2	0	6	17	36	20	39	14	14	11	> 1 month
h079	24	nursing	female	1	6	3	2	5	8	8	5	2	7	1	7	1	2	6	11	29	23	37	12	13	12	> 1 month
h081	22	nursing	male	0	8	7	4	1	2	8	4	2	5	2	6	0	0	3	19	16	17	18	5	8	5	> 1 month
h083	24	psychology	male	0	6	6	8	8	1	7	7	7	7	6	8	3	6	6	20	29	37	48	8	19	21	> 1 month
h085	22	computer science	male	0	6	7	6	6	0	8	4	6	3	2	7	4	0	5	19	25	20	21	6	9	6	> 1 month
h088	23	nursing	male	0	8	8	6	4	5	6	8	8	7	0	8	0	0	6	22	29	23	40	10	19	11	> 1 month
h090	22	nursing	male	0	8	8	8	8	8	5	4	7	4	2	5	0	0	6	24	34	15	19	7	7	5	> 1 month
h091	19	arts and culture	female	1	6	7	6	6	4	8	6	8	6	4	6	0	0	2	19	28	22	49	16	16	17	> 1 month
h093	20	computer science	male	0	4	6	3	3	0	6	8	5	6	6	7	2	0	0	13	14	29	63	17	23	23	1 month <
h094	22	nursing	male	0	6	6	4	5	8	2	8	3	4	7	8	0	0	4	16	22	27	69	22	22	25	> 1 month
h099	21	nursing	male	0	4	5	6	3	6	4	3	4	4	4	4	4	0	5	15	22	19	47	15	19	13	> 1 month
h100	31	na	male	0	6	6	3	0	4	0	4	1	2	0	3	2	0	5	15	10	11	27	12	9	6	> 1 month
